# Supplementary material for: Impact of COVID-19 on New – onset Type 1 diabetes mellitus: A six-year retrospective review from two Paediatric clinics, Kampala, Uganda
Source: PLoS One. 2026 Feb 5;21(2):e0341145. doi: 10.1371/journal.pone.0341145 (PMC12875443; doi:10.1371/journal.pone.0341145)
Supplement: S1 File — (XLS) [file pone.0341145.s001.xls]

## Sheet: Sheet1
SN	Housingconditions	duration_polyuria	duration_polydipsia	duration_polyphagia	duration_nocturia	duration_enuresis	duration_VD	duration_vomiting	duration_diarrhea	duration_weightloss	duration_fever	duration_consciousness	Others	Durationofothers	Relationshipifyes	weight	height	Rbs	Fbs	HbA1c	Wherewasthepatientadmitted	datecat	sex	Location	educ	caretakers_educ	polyuria	polydipsia	polyphagia	nocturia	enuresis	vaginaldischarge	vomiting	diarrhea	weightloss	fever	lossofconsciousness	familyhistoryofdiabetes	urineketones	admitted_with_DKA_at_diagnosis	Covid	agecat	heightmetres	bmi	bmicat	housing
001	Lives in the house with at least one but not all of the following; electricity or solar, piped water, flushing toilets, or kitchen inside the house									30						61	160	23				January-June 2017	Male	Town/City	Secondary	Primary	No	No	No	No	No	No	No	No	Yes	No	No	No	No	No	pre-covid	15-19 years	1.6	23.8281	Normal weight	Moderate
002	Lives in the house with the following; Electricity or solar, piped water, flushing toilets and kitchen inside the house	30	60	30				3		30			excessive sweating	14		66	174	20				January-June 2017	Male	Town/City	Secondary	University/Higher education	Yes	Yes	Yes	No	No	No	Yes	No	Yes	No	No	No	No	No	pre-covid	15-19 years	1.74	21.7994	Normal weight	Good
003	Lives in a bricks/cemented house but no electricity or solar, no kitchen, no flushing toilet inside the house, no piped water	30	30	14	30					30	2	1				31	147	25		14	Hospital ward	July-December 2017	Female	Town/City	Primary	No formal education	Yes	Yes	Yes	Yes	No	No	No	No	Yes	Yes	Yes	No	No	Yes	pre-covid	10-14 years	1.47	14.3459	Underweight	Poor
004	Lives in the house with the following; Electricity or solar, piped water, flushing toilets and kitchen inside the house	30	30		30					14			loss of appetite	30	Grandfather	22	116	18			Hospital ward	July-December 2017	Female	Town/City	Primary	Secondary	Yes	Yes	No	Yes	No	No	No	No	Yes	No	No	Yes	No	Yes	pre-covid	5-9 years	1.16	16.3496	Underweight	Good
005	Lives in the house with at least one but not all of the following; electricity or solar, piped water, flushing toilets, or kitchen inside the house	14	14		7					3						17	114	17		14	Hospital ward	July-December 2017	Female	Trading centre	Primary	Primary	Yes	Yes	No	Yes	No	No	No	No	Yes	No	No	No	No	Yes	pre-covid	5-9 years	1.14	13.0809	Underweight	Moderate
006	Lives in a bricks/cemented house but no electricity or solar, no kitchen, no flushing toilet inside the house, no piped water	14	14			14					3		congenital deafness	15	Father	45	158	33		12	Hospital ward	July-December 2017	Female	Trading centre	No formal education	No formal education	Yes	Yes	No	No	Yes	No	No	No	No	Yes	No	Yes	No	Yes	pre-covid	15-19 years	1.58	18.026	Underweight	Poor
007	Lives in the house with at least one but not all of the following; electricity or solar, piped water, flushing toilets, or kitchen inside the house	30		30	30											35	152	13	9		Hospital ward	July-December 2017	Female	Town/City	Secondary	No formal education	Yes	No	Yes	Yes	No	No	No	No	No	No	No	No	No	Yes	pre-covid	10-14 years	1.52	15.1489	Underweight	Moderate
008	Lives in a bricks/cemented house but no electricity or solar, no kitchen, no flushing toilet inside the house, no piped water	30	30	30	14			2		14						45	155	17		13	Hospital ward	January-June 2018	Female	Town/City	Primary	No formal education	Yes	Yes	Yes	Yes	No	No	Yes	No	Yes	No	No	No	No	Yes	pre-covid	10-14 years	1.55	18.7305	Normal weight	Poor
009	Lives in a bricks/cemented house but no electricity or solar, no kitchen, no flushing toilet inside the house, no piped water	30	14	14						30						21	124	24			Hospital ward	January-June 2018	Female	Village	Primary	Secondary	Yes	Yes	Yes	No	No	No	No	No	Yes	No	No	No	No	Yes	pre-covid	5-9 years	1.24	13.6576	Underweight	Poor
010	Lives in the house with at least one but not all of the following; electricity or solar, piped water, flushing toilets, or kitchen inside the house	14	14		7			3		90	7		blurring of vision	7		53	163	15		13	Hospital ward	January-June 2018	Male	Town/City	Secondary	University/Higher education	Yes	Yes	No	Yes	No	No	Yes	No	Yes	Yes	No	No	No	Yes	pre-covid	15-19 years	1.63	19.9481	Normal weight	Moderate
011	Lives in a bricks/cemented house but no electricity or solar, no kitchen, no flushing toilet inside the house, no piped water	14	14													40	145	25				January-June 2018	Male	Trading centre	Secondary	Secondary	Yes	Yes	No	No	No	No	No	No	No	No	No	No	No	No	pre-covid	10-14 years	1.45	19.025	Normal weight	Poor
012	Lives in a bricks/cemented house but no electricity or solar, no kitchen, no flushing toilet inside the house, no piped water	30	30													32	147	18	10	12	HDU	January-June 2018	Female	Trading centre	Primary	Primary	Yes	Yes	No	No	No	No	No	No	No	No	No	No	No	Yes	pre-covid	10-14 years	1.47	14.8086	Underweight	Poor
013	Lives in the house with at least one but not all of the following; electricity or solar, piped water, flushing toilets, or kitchen inside the house									60						35	165	23		13		January-June 2017	Female	Trading centre	Primary	Primary	No	No	No	No	No	No	No	No	Yes	No	No	No	No	No	pre-covid	10-14 years	1.65	12.8558	Underweight	Moderate
014	Lives in a bricks/cemented house but no electricity or solar, no kitchen, no flushing toilet inside the house, no piped water	30	30	60	30			2		60	2	1				65	152	28			Hospital ward	January-June 2018	Female	Town/City	Secondary	Secondary	Yes	Yes	Yes	Yes	No	No	Yes	No	Yes	Yes	Yes	No	No	Yes	pre-covid	15-19 years	1.52	28.1337	Overweight	Poor
015	Lives in the house with at least one but not all of the following; electricity or solar, piped water, flushing toilets, or kitchen inside the house	7	7	5				3	3	14						34	152	21		13		January-June 2018	Male	Trading centre	Primary	Primary	Yes	Yes	Yes	No	No	No	Yes	Yes	Yes	No	No	No	No	No	pre-covid	10-14 years	1.52	14.7161	Underweight	Moderate
016	Lives in the house with at least one but not all of the following; electricity or solar, piped water, flushing toilets, or kitchen inside the house									30						55	167	23				January-June 2018	Male	Village	Secondary	Secondary	No	No	No	No	No	No	No	No	Yes	No	No	No	No	No	pre-covid	15-19 years	1.67	19.721	Normal weight	Moderate
017	Lives in the house with at least one but not all of the following; electricity or solar, piped water, flushing toilets, or kitchen inside the house	30														55	160	17				January-June 2018	Male	Village	Secondary	Secondary	Yes	No	No	No	No	No	No	No	No	No	No	No	No	No	pre-covid	15-19 years	1.6	21.4844	Normal weight	Moderate
018	Lives in a bricks/cemented house but no electricity or solar, no kitchen, no flushing toilet inside the house, no piped water	30			30	30										7	75	24		9	Hospital ward	July-December 2019	Male	Village	No formal education	No formal education	Yes	No	No	Yes	Yes	No	No	No	No	No	No	No	No	Yes	pre-covid	0-4 years	0.75	12.4444	Underweight	Poor
019	Lives in the house with at least one but not all of the following; electricity or solar, piped water, flushing toilets, or kitchen inside the house				30			3		30						35	140	20			Hospital ward	July-December 2018	Male	Town/City	Primary	No formal education	No	No	No	Yes	No	No	Yes	No	Yes	No	No	No	No	Yes	pre-covid	5-9 years	1.4	17.8571	Underweight	Moderate
020	Lives in the house with the following; Electricity or solar, piped water, flushing toilets and kitchen inside the house	7			7											24	124	24	6	9	HDU	July-December 2018	Male	Town/City	Primary	Secondary	Yes	No	No	Yes	No	No	No	No	No	No	No		No	Yes	pre-covid	5-9 years	1.24	15.6087	Underweight	Good
021	Lives in the house with the following; Electricity or solar, piped water, flushing toilets and kitchen inside the house	60	60	60		30		2		30						32	142	20			Hospital ward	January-June 2018	Male	Town/City	Primary	Primary	Yes	Yes	Yes	No	Yes	No	Yes	No	Yes	No	No	No	No	Yes	pre-covid	5-9 years	1.42	15.8699	Underweight	Good
022	Lives in the house with at least one but not all of the following; electricity or solar, piped water, flushing toilets, or kitchen inside the house	30			14					14			DIZZINESS	4		27	131	20		15	Hospital ward	July-December 2018	Male	Trading centre	Primary	Secondary	Yes	No	No	Yes	No	No	No	No	Yes	No	No	No	No	Yes	pre-covid	5-9 years	1.31	15.7333	Underweight	Moderate
023	Lives in a bricks/cemented house but no electricity or solar, no kitchen, no flushing toilet inside the house, no piped water															55	182	24		19		July-December 2018	Male	Trading centre	University/Higher institution	Secondary	No	No	No	No	No	No	No	No	No	No	No	No	No	No	pre-covid	15-19 years	1.82	16.6043	Underweight	Poor
024	Lives in a bricks/cemented house but no electricity or solar, no kitchen, no flushing toilet inside the house, no piped water	7			3					14						81	157	15				January-June 2019	Male	Trading centre	No formal education	No formal education	Yes	No	No	Yes	No	No	No	No	Yes	No	No	No	No	No	pre-covid	15-19 years	1.57	32.8614	Obese	Poor
025	Lives in the house with at least one but not all of the following; electricity or solar, piped water, flushing toilets, or kitchen inside the house		30		30					30			BLURRING OF VISION, LETHARGY	4		38	156	30		14	Hospital ward	January-June 2018	Male	Town/City	University/Higher institution	Secondary	No	Yes	No	Yes	No	No	No	No	Yes	No	No	No		Yes	pre-covid	15-19 years	1.56	15.6147	Underweight	Moderate
026	Lives in a bricks/cemented house but no electricity or solar, no kitchen, no flushing toilet inside the house, no piped water							3		30						38	155	24				July-December 2018	Female	Trading centre	Primary	Secondary	No	No	No	No	No	No	Yes	No	Yes	No	No	No	No	No	pre-covid	10-14 years	1.55	15.8169	Underweight	Poor
027	Lives in the house with at least one but not all of the following; electricity or solar, piped water, flushing toilets, or kitchen inside the house	30			30											23	127	28			Hospital ward	July-December 2019	Male	Town/City	No formal education	No formal education	Yes	No	No	Yes	No	No	No	No	No	No	No	No	No	Yes	pre-covid	0-4 years	1.27	14.26	Underweight	Moderate
028	Lives in the house with at least one but not all of the following; electricity or solar, piped water, flushing toilets, or kitchen inside the house	30	30							30						48	153	26				July-December 2018	Female	Trading centre	Primary	Secondary	Yes	Yes	No	No	No	No	No	No	Yes	No	No	No	No	No	pre-covid	10-14 years	1.53	20.5049	Normal weight	Moderate
029	Lives in a bricks/cemented house but no electricity or solar, no kitchen, no flushing toilet inside the house, no piped water	30						3		30	2					34	148	20			Hospital ward	July-December 2019	Female	Trading centre	University/Higher institution	University/Higher education	Yes	No	No	No	No	No	Yes	No	Yes	Yes	No	No	No	Yes	pre-covid	5-9 years	1.48	15.5223	Underweight	Poor
030	Lives in the house with the following; Electricity or solar, piped water, flushing toilets and kitchen inside the house		7							10			BLURRING OF VISION, CATARACTS IN BOTH EYES	7		40	157	28				July-December 2019	Female	Trading centre	Secondary	No formal education	No	Yes	No	No	No	No	No	No	Yes	No	No	No	No	No	pre-covid	15-19 years	1.57	16.2278	Underweight	Good
031	Lives in the house with the following; Electricity or solar, piped water, flushing toilets and kitchen inside the house									14			ABDOMINAL PAIN, MYALGIA	14		57	161	23		14	Hospital ward	January-June 2020	Female	Trading centre	University/Higher institution	Secondary	No	No	No	No	No	No	No	No	Yes	No	No	No	No	Yes	pre-covid	15-19 years	1.61	21.9899	Normal weight	Good
032	Lives in the house with at least one but not all of the following; electricity or solar, piped water, flushing toilets, or kitchen inside the house											2				40	153	24		16	HDU	January-June 2020	Female	Trading centre	Primary	Secondary	No	No	No	No	No	No	No	No	No	No	Yes	No	No	Yes	pre-covid	10-14 years	1.53	17.0874	Underweight	Moderate
033	Lives in the house with at least one but not all of the following; electricity or solar, piped water, flushing toilets, or kitchen inside the house	60	60	60	60					60						45	157	28		19		January-June 2020	Female	Town/City	Secondary	Secondary	Yes	Yes	Yes	Yes	No	No	No	No	Yes	No	No	No	No	No	post-covid	15-19 years	1.57	18.2563	Underweight	Moderate
034	Lives in a bricks/cemented house but no electricity or solar, no kitchen, no flushing toilet inside the house, no piped water															52	162	21		11		January-June 2020	Male	Trading centre	Secondary	Secondary	No	No	No	No	No	No	No	No	No	No	No	No	No	No	post-covid	15-19 years	1.62	19.8141	Normal weight	Poor
035	Lives in the house with at least one but not all of the following; electricity or solar, piped water, flushing toilets, or kitchen inside the house	30						3	3		3		Abdominal pain	7		15	122	25			Hospital ward	January-June 2020	Male	Trading centre	Pre-school	Secondary	Yes	No	No	No	No	No	Yes	Yes	No	Yes	No	No	No	Yes	post-covid	0-4 years	1.22	10.0779	Underweight	Moderate
036	Lives in the house with at least one but not all of the following; electricity or solar, piped water, flushing toilets, or kitchen inside the house		30					5	5	30			SHOCK	1		22	122	24			HDU	July-December 2020	Male	Trading centre	Pre-school	Secondary	No	Yes	No	No	No	No	Yes	Yes	Yes	No	No	No	No	Yes	post-covid	5-9 years	1.22	14.781	Underweight	Moderate
037	Lives in the house with at least one but not all of the following; electricity or solar, piped water, flushing toilets, or kitchen inside the house	30	30					3	3		3		COUGH	3		53	160	27			HDU	July-December 2020	Female	Town/City	Secondary	Primary	Yes	Yes	No	No	No	No	Yes	Yes	No	Yes	No	No	No	Yes	post-covid	15-19 years	1.6	20.7031	Normal weight	Moderate
038	Lives in the house with the following; Electricity or solar, piped water, flushing toilets and kitchen inside the house	60														51	159	21		15	HDU	July-December 2020	Female	Town/City	Primary	Secondary	Yes	No	No	No	No	No	No	No	No	No	No	No	No	Yes	post-covid	10-14 years	1.59	20.1733	Normal weight	Good
039	Lives in a bricks/cemented house but no electricity or solar, no kitchen, no flushing toilet inside the house, no piped water	14	14	14												41	150	19				July-December 2020	Male	Village	Primary	No formal education	Yes	Yes	Yes	No	No	No	No	No	No	No	No	No	No	No	post-covid	10-14 years	1.5	18.2222	Underweight	Poor
040	Lives in the house with at least one but not all of the following; electricity or solar, piped water, flushing toilets, or kitchen inside the house	30								30						25	130	28		17	Hospital ward	July-December 2020	Male	Trading centre	Primary	Secondary	Yes	No	No	No	No	No	No	No	Yes	No	No	No	No	Yes	post-covid	5-9 years	1.3	14.7929	Underweight	Moderate
041	Lives in the house with the following; Electricity or solar, piped water, flushing toilets and kitchen inside the house	30			30											27	133	15	10			July-December 2020	Female	Trading centre	Primary	Secondary	Yes	No	No	Yes	No	No	No	No	No	No	No	No	No	No	post-covid	10-14 years	1.33	15.2637	Underweight	Good
042	Lives in the house with the following; Electricity or solar, piped water, flushing toilets and kitchen inside the house				30											25	131	23				July-December 2019	Male	Town/City	Primary	Secondary	No	No	No	Yes	No	No	No	No	No			No	No	No	pre-covid	5-9 years	1.31	14.5679	Underweight	Good
043	Lives in the house with at least one but not all of the following; electricity or solar, piped water, flushing toilets, or kitchen inside the house	14						3	3	8		3				40	147	28			Hospital ward	January-June 2020	Female	Trading centre	Primary	Secondary	Yes	No	No	No	No	No	Yes	Yes	Yes	No	Yes	No	No	Yes	post-covid	10-14 years	1.47	18.5108	Normal weight	Moderate
044	Lives in the house with the following; Electricity or solar, piped water, flushing toilets and kitchen inside the house		7	7												107	167			14		July-December 2020	Female	Trading centre	Secondary	Secondary	No	Yes	Yes	No	No	No	No	No	No	No	No		No	No	post-covid	15-19 years	1.67	38.3664	Morbid obese	Good
045	Lives in the house with the following; Electricity or solar, piped water, flushing toilets and kitchen inside the house															70	152	27		17	HDU	January-June 2021	Female	Trading centre	Secondary	Secondary	No	No	No	No	No	No	No	No	No	No	No	No	No	Yes	post-covid	10-14 years	1.52	30.2978	Obese	Good
046	Lives in the house with the following; Electricity or solar, piped water, flushing toilets and kitchen inside the house	60			14		14			30			Dysuria	5		50	150	15		15		January-June 2021	Female	Town/City	Primary	Secondary	Yes	No	No	Yes	No	Yes	No	No	Yes	No	No	No	No	No	post-covid	10-14 years	1.5	22.2222	Normal weight	Good
047	Lives in the house with the following; Electricity or solar, piped water, flushing toilets and kitchen inside the house	30			30					30			Nausea, lethargy	3		27	130	28	12		HDU	January-June 2021	Female	Town/City	Primary	Secondary	Yes	No	No	Yes	No	No	No	No	Yes	No	No	No	No	Yes	post-covid	5-9 years	1.3	15.9763	Underweight	Good
048	Lives in the house with at least one but not all of the following; electricity or solar, piped water, flushing toilets, or kitchen inside the house				30		14			30						55	150	27				January-June 2021	Female	Trading centre	Secondary	University/Higher education	No	No	No	Yes	No	Yes	No	No	Yes	No	No	No	No	No	post-covid	15-19 years	1.5	24.4444	Normal weight	Moderate
049	Lives in the house with at least one but not all of the following; electricity or solar, piped water, flushing toilets, or kitchen inside the house	60			60					60						45	151	27		18	Hospital ward	January-June 2018	Male	Town/City	Primary	Secondary	Yes	No	No	Yes	No	No	No	No	Yes	No	No	No	No	Yes	pre-covid	10-14 years	1.51	19.736	Normal weight	Moderate
050	Lives in the house with at least one but not all of the following; electricity or solar, piped water, flushing toilets, or kitchen inside the house	90			90											49	161	19	12	13	Hospital ward	July-December 2020	Male	Trading centre	Primary	Secondary	Yes	No	No	Yes	No	No	No	No	No	No	No	No	No	Yes	post-covid	15-19 years	1.61	18.9036	Normal weight	Moderate
051	Lives in the house with at least one but not all of the following; electricity or solar, piped water, flushing toilets, or kitchen inside the house	14	14	14	14											45	166	19		14	HDU	January-June 2019	Male	Trading centre	Primary	Secondary	Yes	Yes	Yes	Yes	No	No	No	No	No	No	No	No	No	Yes	pre-covid	15-19 years	1.66	16.3304	Underweight	Moderate
052	Lives in the house with at least one but not all of the following; electricity or solar, piped water, flushing toilets, or kitchen inside the house	5	5		7					30		2	Abdominal pain	5		36	165	15		14		January-June 2019	Male	Village	Secondary	Primary	Yes	Yes	No	Yes	No	No	No	No	Yes	No	Yes	No	No	No	pre-covid	15-19 years	1.65	13.2231	Underweight	Moderate
053	Lives in the house with at least one but not all of the following; electricity or solar, piped water, flushing toilets, or kitchen inside the house	21	21							21						40	150	20				January-June 2021	Male	Trading centre	Secondary	University/Higher education	Yes	Yes	No	No	No	No	No	No	Yes	No	No	No	No	No	post-covid	10-14 years	1.5	17.7778	Underweight	Moderate
054	Lives in the house with the following; Electricity or solar, piped water, flushing toilets and kitchen inside the house	60			60	30	7			30			dysuria	7		30	135	20			Hospital ward	January-June 2021	Male	Town/City	Primary	Secondary	Yes	No	No	Yes	Yes	Yes	No	No	Yes	No	No	No	No	Yes	post-covid	5-9 years	1.35	16.4609	Underweight	Good
055	Lives in the house with the following; Electricity or solar, piped water, flushing toilets and kitchen inside the house	30			30											29	146	21		12		January-June 2021	Male	Town/City	Primary	Secondary	Yes	No	No	Yes	No	No	No	No	No	No	No	No	No	No	post-covid	10-14 years	1.46	13.6048	Underweight	Good
056	Lives in the house with at least one but not all of the following; electricity or solar, piped water, flushing toilets, or kitchen inside the house				7											53	159	25				January-June 2019	Female	Town/City	University/Higher institution	Secondary	No	No	No	Yes	No	No	No	No	No	No	No	No	No	No	pre-covid	15-19 years	1.59	20.9644	Normal weight	Moderate
057	Lives in the house with at least one but not all of the following; electricity or solar, piped water, flushing toilets, or kitchen inside the house	90			90											57	167	20	15	17		July-December 2021	Female	Town/City	Secondary	Secondary	Yes	No	No	Yes	No	No	No	No	No	No	No	No	No	No	post-covid	10-14 years	1.67	20.4382	Normal weight	Moderate
058	Lives in the house with at least one but not all of the following; electricity or solar, piped water, flushing toilets, or kitchen inside the house	60	7		14					14						35	158	23		16	Hospital ward	January-June 2018	Female	Trading centre	Secondary	Secondary	Yes	Yes	No	Yes	No	No	No	No	Yes	No	No	No	No	Yes	pre-covid	15-19 years	1.58	14.0202	Underweight	Moderate
059	Lives in the house with the following; Electricity or solar, piped water, flushing toilets and kitchen inside the house	30	30		30							1				60	170	26			Hospital ward	July-December 2020	Female	Town/City	Primary	No formal education	Yes	Yes	No	Yes	No	No	No	No	No	No	Yes	No	No	Yes	post-covid	10-14 years	1.7	20.7612	Normal weight	Good
060	Lives in the house with at least one but not all of the following; electricity or solar, piped water, flushing toilets, or kitchen inside the house	21	21		7											60	164	21		12	Hospital ward	July-December 2021	Female	Town/City	Secondary	No formal education	Yes	Yes	No	Yes	No	No	No	No	No	No	No	No	No	Yes	post-covid	15-19 years	1.64	22.3082	Normal weight	Moderate
061	Lives in the house with the following; Electricity or solar, piped water, flushing toilets and kitchen inside the house	21	21	21												57	175	23			HDU	July-December 2021	Male	Town/City	Secondary	Primary	Yes	Yes	Yes	No	No	No	No	No	No	No	No	No	No	Yes	post-covid	15-19 years	1.75	18.6122	Normal weight	Good
062	Lives in the house with at least one but not all of the following; electricity or solar, piped water, flushing toilets, or kitchen inside the house	30						3		60			Abdominal pain	7		32	143	24		19	Hospital ward	July-December 2019	Female	Town/City	No formal education	Primary	Yes	No	No	No	No	No	Yes	No	Yes	No	No	No	No	Yes	pre-covid	10-14 years	1.43	15.6487	Underweight	Moderate
063	Lives in the house with at least one but not all of the following; electricity or solar, piped water, flushing toilets, or kitchen inside the house	7	8	7	5							1				36	141	22		13	Hospital ward	January-June 2021	Male	Trading centre	Primary	Secondary	Yes	Yes	Yes	Yes	No	No	No	No	No	No	Yes	No	No	Yes	post-covid	10-14 years	1.41	18.1077	Underweight	Moderate
064	Lives in the house with the following; Electricity or solar, piped water, flushing toilets and kitchen inside the house	60	60	60	30											50	155	14		14	Hospital ward	July-December 2021	Female	Town/City	Secondary	Secondary	Yes	Yes	Yes	Yes	No	No	No	No	No	No	No	No	No	Yes	post-covid	10-14 years	1.55	20.8117	Normal weight	Good
065	Lives in the house with the following; Electricity or solar, piped water, flushing toilets and kitchen inside the house	90				90										33	149	17	17	15		January-June 2021	Female	Town/City	Primary	Secondary	Yes	No	No	No	Yes	No	No	No	No	No	No	No	No	No	post-covid	10-14 years	1.49	14.8642	Underweight	Good
066	Lives in the house with at least one but not all of the following; electricity or solar, piped water, flushing toilets, or kitchen inside the house							4	4		3		Abdominal pain	7		19	129	27			Hospital ward	July-December 2021	Male	Town/City	Primary	University/Higher education	No	No	No	No	No	No	Yes	Yes	No	Yes	No	No	No	Yes	post-covid	5-9 years	1.29	11.4176	Underweight	Moderate
067	Lives in the house with at least one but not all of the following; electricity or solar, piped water, flushing toilets, or kitchen inside the house	14	14	14	14				7	30			Paraesthesias	14		40	154	19		11		July-December 2021	Female	Town/City	Primary	Secondary	Yes	Yes	Yes	Yes	No	No	No	Yes	Yes	No	No	No	No	No	post-covid	10-14 years	1.54	16.8663	Underweight	Moderate
068	Lives in the house with at least one but not all of the following; electricity or solar, piped water, flushing toilets, or kitchen inside the house	30	30	30	30											46	161	24		17	ICU	July-December 2017	Female	Town/City	Primary	University/Higher education	Yes	Yes	Yes	Yes	No	No	No	No	No	No	No	No	No	Yes	pre-covid	10-14 years	1.61	17.7462	Underweight	Moderate
069	Lives in a bricks/cemented house but no electricity or solar, no kitchen, no flushing toilet inside the house, no piped water	60	60			30				30	2	1				29	139	25		19	Hospital ward	July-December 2021	Female	Trading centre	Primary	Primary	Yes	Yes	No	No	Yes	No	No	No	Yes	Yes	Yes	No	No	Yes	post-covid	10-14 years	1.39	15.0096	Underweight	Poor
070	Lives in the house with at least one but not all of the following; electricity or solar, piped water, flushing toilets, or kitchen inside the house	30	30		30				5	30	2					20	128	23		12	Hospital ward	July-December 2021	Female	Town/City	Primary	Secondary	Yes	Yes	No	Yes	No	No	No	Yes	Yes	Yes	No	No	No	Yes	post-covid	5-9 years	1.28	12.207	Underweight	Moderate
071	Lives in the house with at least one but not all of the following; electricity or solar, piped water, flushing toilets, or kitchen inside the house	14	14	14	14				2	30		1				40	147	23		10	HDU	July-December 2021	Male	Village	Primary	University/Higher education	Yes	Yes	Yes	Yes	No		No	Yes	Yes	No	Yes	No	No	Yes	post-covid	10-14 years	1.47	18.5108	Normal weight	Moderate
072	Lives in the house with at least one but not all of the following; electricity or solar, piped water, flushing toilets, or kitchen inside the house	5	5	7						60						57	158	22	16	13	ICU	July-December 2019	Female	Trading centre	Secondary	Secondary	Yes	Yes	Yes	No	No	No	No	No	Yes	No	No	No	No	Yes	pre-covid	15-19 years	1.58	22.8329	Normal weight	Moderate
073	Lives in the house with the following; Electricity or solar, piped water, flushing toilets and kitchen inside the house	7														42	156	23		12	Hospital ward	July-December 2020	Female	Trading centre	Primary	No formal education	Yes	No	No	No	No	No	No	No	No	No	No	No	No	Yes	post-covid	10-14 years	1.56	17.2584	Underweight	Good
074	Lives in the house with the following; Electricity or solar, piped water, flushing toilets and kitchen inside the house	30	30	30	30											63	185	26		15		January-June 2020	Male	Town/City	Primary	Secondary	Yes	Yes	Yes	Yes	No	No	No	No	No	No	No	No	No	No	pre-covid	15-19 years	1.85	18.4076	Underweight	Good
075	Lives in the house with at least one but not all of the following; electricity or solar, piped water, flushing toilets, or kitchen inside the house	30			30											42	145	25				January-June 2019	Male	Trading centre	Secondary	Secondary	Yes	No	No	Yes	No	No	No	No	No	No	No	No	No	No	pre-covid	10-14 years	1.45	19.9762	Normal weight	Moderate
076	Lives in the house with at least one but not all of the following; electricity or solar, piped water, flushing toilets, or kitchen inside the house				60	60		2			2					14	126	27			Hospital ward	July-December 2021	Male	Town/City	Pre-school	University/Higher education	No	No	No	Yes	Yes	No	Yes	No	No	Yes	No	No	No	Yes	post-covid	0-4 years	1.26	8.81834	Underweight	Moderate
077	Lives in the house with at least one but not all of the following; electricity or solar, piped water, flushing toilets, or kitchen inside the house	60			14											40	155	20			Hospital ward	January-June 2022	Male	Trading centre	Primary	Secondary	Yes	No	No	Yes	No	No	No	No	No	No	No	No	No	Yes	post-covid	10-14 years	1.55	16.6493	Underweight	Moderate
078	Lives in the house with at least one but not all of the following; electricity or solar, piped water, flushing toilets, or kitchen inside the house	30			30											51	156	29		15		January-June 2021	Female	Town/City	Primary	Secondary	Yes	No	No	Yes	No	No	No	No	No	No	No	No	No	No	post-covid	10-14 years	1.56	20.9566	Normal weight	Moderate
079	Lives in a bricks/cemented house but no electricity or solar, no kitchen, no flushing toilet inside the house, no piped water	6	7		7			3	5							21	111	28		10	Hospital ward	January-June 2022	Male	Trading centre	Pre-school	Secondary	Yes	Yes	No	Yes	No	No	Yes	Yes	No	No	No	No	No	Yes	post-covid	0-4 years	1.11	17.0441	Underweight	Poor
080	Lives in a bricks/cemented house but no electricity or solar, no kitchen, no flushing toilet inside the house, no piped water				14											19	143	16		10	Hospital ward	January-June 2020	Male	Town/City	Pre-school	Secondary	No	No	No	Yes	No	No	No	No	No	No	No	No	No	Yes	post-covid	0-4 years	1.43	9.29141	Underweight	Poor
081	Lives in a bricks/cemented house but no electricity or solar, no kitchen, no flushing toilet inside the house, no piped water	30	30			30					3					27	133	17		12	Hospital ward	January-June 2022	Female	Town/City	Pre-school	No formal education	Yes	Yes	No	No	Yes	No	No	No	No	Yes	No	No	No	Yes	post-covid	5-9 years	1.33	15.2637	Underweight	Poor
082	Lives in a bricks/cemented house but no electricity or solar, no kitchen, no flushing toilet inside the house, no piped water	14	14					3			3					42	153	19		17	Hospital ward	January-June 2021	Female	Trading centre	Secondary	Secondary	Yes	Yes	No	No	No	No	Yes	No	No	Yes	No	No	No	Yes	post-covid	15-19 years	1.53	17.9418	Underweight	Poor
083	Lives in the house with at least one but not all of the following; electricity or solar, piped water, flushing toilets, or kitchen inside the house	60	60		60											65	160	19	19	14	HDU		Female	Town/City	Primary	No formal education	Yes	Yes	No	Yes	No	No	No	No	No	No	No	No	No	Yes		10-14 years	1.6	25.3906	Overweight	Moderate
084	Lives in the house with at least one but not all of the following; electricity or solar, piped water, flushing toilets, or kitchen inside the house	21	21													49	151	31	10		HDU	January-June 2021	Female	Town/City	Secondary	No formal education	Yes	Yes	No	No	No	No	No	No	No	No	No	No	No	Yes	post-covid	15-19 years	1.51	21.4903	Normal weight	Moderate
085	Lives in the house with the following; Electricity or solar, piped water, flushing toilets and kitchen inside the house	6	6	5				2	2	21		3	Headache, muscle pull	21	grand father	48	159	21	28	12	ICU	July-December 2020	Male	Trading centre	Primary	University/Higher education	Yes	Yes	Yes	No	No	No	Yes	Yes	Yes	No	Yes	Yes	No	Yes	post-covid	5-9 years	1.59	18.9866	Normal weight	Good
086	Lives in the house with at least one but not all of the following; electricity or solar, piped water, flushing toilets, or kitchen inside the house	30					90			30			recurrent candidiasis	90		14	84	20		9		January-June 2021	Female	Trading centre	Pre-school	No formal education	Yes	No	No	No	No	Yes	No	No	Yes	No	No	No	No	No	post-covid	0-4 years	0.84	19.8413	Normal weight	Moderate
087	Lives in a bricks/cemented house but no electricity or solar, no kitchen, no flushing toilet inside the house, no piped water			30	30											44	154	25			Hospital ward	July-December 2021	Female	Village	No formal education		No	No	Yes	Yes	No	No	No	No	No	No	No	No	No	Yes	post-covid	10-14 years	1.54	18.5529	Normal weight	Poor
088	Lives in the house with the following; Electricity or solar, piped water, flushing toilets and kitchen inside the house	60			90					60			sweating, enlarged thyroid gland, tremors	60		52	156	16				January-June 2022	Female	Trading centre	Secondary	No formal education	Yes	No	No	Yes	No	No	No	No	Yes	No	No	No	No	No	post-covid	15-19 years	1.56	21.3675	Normal weight	Good
089	Lives in a bricks/cemented house but no electricity or solar, no kitchen, no flushing toilet inside the house, no piped water							3		30						40	140	21		12	Hospital ward	January-June 2017	Female	Trading centre	Primary	Secondary	No	No	No	No	No	No	Yes	No	Yes	No	No	No	No	Yes	pre-covid	10-14 years	1.4	20.4082	Normal weight	Poor
090	Lives in a bricks/cemented house but no electricity or solar, no kitchen, no flushing toilet inside the house, no piped water	21						3		21						38	143	22			Hospital ward	January-June 2022	Male	Trading centre	Primary	No formal education	Yes	No	No	No	No	No	Yes	No	Yes	No	No	No	No	Yes	post-covid	10-14 years	1.43	18.5828	Normal weight	Poor
091	Lives in the house with the following; Electricity or solar, piped water, flushing toilets and kitchen inside the house							3		60	2					43	169	19		16	Hospital ward	January-June 2022	Male	Town/City	No formal education	No formal education	No	No	No	No	No	No	Yes	No	Yes	Yes	No	No	No	Yes	post-covid	10-14 years	1.69	15.0555	Underweight	Good
092	Lives in a bricks/cemented house but no electricity or solar, no kitchen, no flushing toilet inside the house, no piped water	14	14		14		7					1				52	156	24			Hospital ward	July-December 2020	Female	Village	Primary	Secondary	Yes	Yes	No	Yes	No	Yes	No	No	No	No	Yes	No	No	Yes	post-covid	10-14 years	1.56	21.3675	Normal weight	Poor
093	Lives in the house with at least one but not all of the following; electricity or solar, piped water, flushing toilets, or kitchen inside the house	7	7	5												76	188	18			Hospital ward	July-December 2022	Male	Trading centre	Secondary	Secondary	Yes	Yes	Yes	No	No	No	No	No	No	No	No	No	No	Yes	post-covid	15-19 years	1.88	21.5029	Normal weight	Moderate
094	Lives in the house with at least one but not all of the following; electricity or solar, piped water, flushing toilets, or kitchen inside the house	30	30	30	30					30						54	158	21		17	HDU	January-June 2021	Female	Trading centre	Primary	No formal education	Yes	Yes	Yes	Yes	No	No	No	No	Yes	No	No	No	No	Yes	post-covid	10-14 years	1.58	21.6311	Normal weight	Moderate
095	Lives in a bricks/cemented house but no electricity or solar, no kitchen, no flushing toilet inside the house, no piped water									60						37	139	23		19	Hospital ward	July-December 2017	Female	Village	Secondary	No formal education	No	No	No	No	No	No	No	No	Yes	No	No	No	No	Yes	pre-covid	15-19 years	1.39	19.1501	Normal weight	Poor
096	Lives in the house with the following; Electricity or solar, piped water, flushing toilets and kitchen inside the house					30				30					mother	19	111	23			Hospital ward	July-December 2022	Male	Trading centre	Primary	No formal education	No	No	No	No	Yes	No	No	No	Yes	No	No	Yes	No	Yes	post-covid	0-4 years	1.11	15.4208	Underweight	Good
097	Lives in the house with at least one but not all of the following; electricity or solar, piped water, flushing toilets, or kitchen inside the house								4	14	2					15	102	19			Hospital ward	July-December 2022	Female	Town/City	Primary	No formal education	No	No	No	No	No	No	No	Yes	Yes	Yes	No	No	No	Yes	post-covid	0-4 years	1.02	14.4175	Underweight	Moderate
098	Lives in a bricks/cemented house but no electricity or solar, no kitchen, no flushing toilet inside the house, no piped water				30	30		7	7	14						43	152	26			Hospital ward	July-December 2022	Female	Village	No formal education	No formal education	No	No	No	Yes	Yes	No	Yes	Yes	Yes	No	No	No	No	Yes	post-covid	15-19 years	1.52	18.6115	Normal weight	Poor
099	Lives in the house with at least one but not all of the following; electricity or solar, piped water, flushing toilets, or kitchen inside the house	60	60		60					60						60	164	21				January-June 2019	Male	Town/City	University/Higher institution	Secondary	Yes	Yes	No	Yes	No	No	No	No	Yes	No	No	No	No	No	pre-covid	15-19 years	1.64	22.3082	Normal weight	Moderate
100	Lives in the house with the following; Electricity or solar, piped water, flushing toilets and kitchen inside the house					30		2			2	1				8	78	19	19		Hospital ward	July-December 2022	Female	Town/City	No formal education	Secondary	No	No	No	No	Yes	No	Yes	No	No	Yes	Yes	No	No	Yes	post-covid	0-4 years	0.78	13.1492	Underweight	Good
101	Lives in the house with the following; Electricity or solar, piped water, flushing toilets and kitchen inside the house									60						29	142	19	16			July-December 2022	Male	Town/City	Primary	Secondary	No	No	No	No	No	No	No	No	Yes	No	No	No	No	No	post-covid	10-14 years	1.42	14.3821	Underweight	Good
102	Lives in the house with at least one but not all of the following; electricity or solar, piped water, flushing toilets, or kitchen inside the house		30		30											30	153	18		14		July-December 2021	Female	Trading centre	Primary	Primary	No	Yes	No	Yes	No	No	No	No	No	No	No	No	No	No	post-covid	10-14 years	1.53	12.8156	Underweight	Moderate
103	Lives in a bricks/cemented house but no electricity or solar, no kitchen, no flushing toilet inside the house, no piped water	14			14					30						47	159	23		17	Hospital ward	July-December 2018	Female	Town/City	No formal education	No formal education	Yes	No	No	Yes	No	No	No	No	Yes	No	No	No	No	Yes	pre-covid	15-19 years	1.59	18.591	Normal weight	Poor
104	Lives in the house with at least one but not all of the following; electricity or solar, piped water, flushing toilets, or kitchen inside the house	7	7	6												47	159	22		19		July-December 2018	Female	Trading centre	Primary	No formal education	Yes	Yes	Yes	No	No	No	No	No	No	No	No	No	No	No	pre-covid	15-19 years	1.59	18.591	Normal weight	Moderate
105	Lives in a bricks/cemented house but no electricity or solar, no kitchen, no flushing toilet inside the house, no piped water	30	30	30	30			3								60	180	19				July-December 2017	Male	Trading centre	University/Higher institution	No formal education	Yes	Yes	Yes	Yes	No	No	Yes	No	No	No	No	No	No	No	pre-covid	15-19 years	1.8	18.5185	Normal weight	Poor
106	Lives in the house with the following; Electricity or solar, piped water, flushing toilets and kitchen inside the house	60				30					2	1				13	84	23		9	HDU	January-June 2023	Male	Trading centre	No formal education	Primary	Yes	No	No	No	Yes	No	No	No	No	Yes	Yes	No	No	Yes	post-covid	0-4 years	0.84	18.424	Underweight	Good
107	Lives in a bricks/cemented house but no electricity or solar, no kitchen, no flushing toilet inside the house, no piped water	14	14			30				30						29	138	19	9	14	Hospital ward	July-December 2022	Male	Trading centre	Primary	No formal education	Yes	Yes	No	No	No	No	No	No	No	No	No	No	No	Yes	post-covid	10-14 years	1.38	15.2279	Underweight	Poor
108	Lives in the house with at least one but not all of the following; electricity or solar, piped water, flushing toilets, or kitchen inside the house	60	60		60			2	2	30						22	130	22		15	Hospital ward	July-December 2022	Male	Town/City	Primary	Secondary	Yes	Yes	No	Yes	No	No	Yes	Yes	Yes	No	No	No	No	Yes	post-covid	5-9 years	1.3	13.0178	Underweight	Moderate
109	Lives in the house with at least one but not all of the following; electricity or solar, piped water, flushing toilets, or kitchen inside the house				30			3	3	30						31	153	16	13	11	HDU	July-December 2022	Female	Trading centre	Primary	Primary	No	No	No	Yes	No	No	Yes	Yes	Yes	No	No	No	No	Yes	post-covid	10-14 years	1.53	13.2428	Underweight	Moderate
110	Lives in the house with the following; Electricity or solar, piped water, flushing toilets and kitchen inside the house				30											26	128	19			Hospital ward	July-December 2021	Male	Town/City	Primary	No formal education	No	No	No	Yes	No	No	No	No	No	No	No	No	No	Yes	post-covid	5-9 years	1.28	15.8691	Underweight	Good
111	Lives in a bricks/cemented house but no electricity or solar, no kitchen, no flushing toilet inside the house, no piped water	60	60			60				60		1				35	141	24			Hospital ward	July-December 2021	Female	Village	Primary	No formal education	Yes	Yes	No	No	Yes	No	No	No	Yes	No	Yes	No	No	Yes	post-covid	10-14 years	1.41	17.6047	Underweight	Poor
112	Lives in the house with at least one but not all of the following; electricity or solar, piped water, flushing toilets, or kitchen inside the house	60	60		60							1				53	157	21		12	HDU	July-December 2018	Female	Trading centre	Secondary	No formal education	Yes	Yes	No	Yes	No	No	No	No	No	No	Yes	No		Yes	pre-covid	15-19 years	1.57	21.5019	Normal weight	Moderate
113	Lives in the house with at least one but not all of the following; electricity or solar, piped water, flushing toilets, or kitchen inside the house	60	60										Abdominal pain	14		61	155	23				January-June 2017	Female	Trading centre	Secondary	Secondary	Yes	Yes	No	No	No	No	No	No	No	No	No	No	No	No	pre-covid	15-19 years	1.55	25.3902	Overweight	Moderate
114	Lives in the house with the following; Electricity or solar, piped water, flushing toilets and kitchen inside the house				14	30										15	110	24	15		HDU	July-December 2022	Female	Trading centre	Primary	Primary	No	No	No	Yes	Yes	No	No	No	No	No	No	No	No	Yes	post-covid	5-9 years	1.1	12.3967	Underweight	Good
115	Lives in a bricks/cemented house but no electricity or solar, no kitchen, no flushing toilet inside the house, no piped water	30								60						27	137	24				July-December 2022	Female	Trading centre	Primary	No formal education	Yes	No	No	No	No	No	No	No	Yes	No	No	No	No	No	post-covid	5-9 years	1.37	14.3854	Underweight	Poor
116	Lives in a bricks/cemented house but no electricity or solar, no kitchen, no flushing toilet inside the house, no piped water	60	60			30					3					11	113	21			Hospital ward	July-December 2022	Male	Trading centre	No formal education	No formal education	Yes	Yes	No	No	Yes	No	No	No	No	Yes	No	No	No	Yes	post-covid	0-4 years	1.13	8.61461	Underweight	Poor
117	Lives in the house with at least one but not all of the following; electricity or solar, piped water, flushing toilets, or kitchen inside the house	30	30							30		1				29	139	17			Hospital ward	January-June 2020	Female	Town/City	Primary	Primary	Yes	Yes	No	No	No	No	No	No	Yes	No	Yes	No	No	Yes	post-covid	10-14 years	1.39	15.0096	Underweight	Moderate
118	Lives in the house with at least one but not all of the following; electricity or solar, piped water, flushing toilets, or kitchen inside the house				60					60						54	173	22		15		January-June 2021	Male	Trading centre	Primary	No formal education	No	No	No	Yes	No	No	No	No	Yes	No	No	No	No	No	post-covid	15-19 years	1.73	18.0427	Underweight	Moderate
119	Lives in a bricks/cemented house but no electricity or solar, no kitchen, no flushing toilet inside the house, no piped water	60	60									1				27	134	21	10		HDU	January-June 2021	Male	Town/City	Primary	Primary	Yes	Yes	No	No	No	No	No	No	No	No	Yes	No	No	Yes	post-covid	5-9 years	1.34	15.0368	Underweight	Poor
12	Lives in the house with at least one but not all of the following; electricity or solar, piped water, flushing toilets, or kitchen inside the house	60		60												41	149	20	11			July-December 2020	Male	Village	Primary	No formal education	Yes	No	Yes	No	No	No	No	No	No	No	No	No	No	No	post-covid	10-14 years	1.49	18.4676	Underweight	Moderate
120	Lives in the house with at least one but not all of the following; electricity or solar, piped water, flushing toilets, or kitchen inside the house	30		30		30				60					sibling	23	125	29			Hospital ward	January-June 2021	Male	Village	Primary	Secondary	Yes	No	Yes	No	Yes	No	No	No	Yes	No	No	Yes	No	Yes	post-covid	5-9 years	1.25	14.72	Underweight	Moderate
121	Lives in the house with at least one but not all of the following; electricity or solar, piped water, flushing toilets, or kitchen inside the house	7			7	7				7			Abnormal breathing	1		11	84	15		9	Hospital ward	July-December 2022	Female	Trading centre	Pre-school	University/Higher education	Yes	No	No	Yes	Yes	No	No	No	Yes	No	No	No	No	Yes	post-covid	0-4 years	0.84	15.5896	Underweight	Moderate
122	Lives in the house with at least one but not all of the following; electricity or solar, piped water, flushing toilets, or kitchen inside the house	30	30	30	30					30			Dizziness	30		34	155	27			HDU	July-December 2022	Male	Trading centre	Primary	Primary	Yes	Yes	Yes	Yes	No	No	No	No	Yes	No	No	No	No	Yes	post-covid	15-19 years	1.55	14.1519	Underweight	Moderate
123	Lives in the house with at least one but not all of the following; electricity or solar, piped water, flushing toilets, or kitchen inside the house	7	7		7	7				3	3	1				8	80	26		12		January-June 2019	Male	Village	Primary	Secondary	Yes	Yes	No	Yes	Yes	No	No	No	Yes	Yes	Yes	No	No	Yes	pre-covid	0-4 years	0.8	12.5	Underweight	Moderate
124	Lives in the house with at least one but not all of the following; electricity or solar, piped water, flushing toilets, or kitchen inside the house	180	180	180	180					180			Abdominal Pain	30	Paternal aunt	44	150	15			Hospital ward	January-June 2019	Female	Town/City	No formal education	Secondary	Yes	Yes	Yes	Yes	No	No	No	No	Yes	No	No	Yes	No	Yes	pre-covid	10-14 years	1.5	19.5556	Normal weight	Moderate
125	Lives in the house with at least one but not all of the following; electricity or solar, piped water, flushing toilets, or kitchen inside the house	21			21	21							cough	14		13	94	13		13		January-June 2020	Male	Village	Pre-school	Secondary	Yes	No	No	Yes	Yes	No	No	No	No	No	No	No	No	No	post-covid	0-4 years	0.94	14.7125	Underweight	Moderate
126	Lives in the house with at least one but not all of the following; electricity or solar, piped water, flushing toilets, or kitchen inside the house	21	21	21	21			4		30	4	1	Abdominal pain	4		40	150	18		16	HDU	July-December 2022	Female	Trading centre	No formal education	Primary	Yes	Yes	Yes	Yes	No	No	Yes	No	Yes	Yes	Yes	No	No		post-covid	10-14 years	1.5	17.7778	Underweight	Moderate
127	Lives in the house with at least one but not all of the following; electricity or solar, piped water, flushing toilets, or kitchen inside the house	30	30	30	30			1		30	1					32	145	18		12	Hospital ward	January-June 2017	Male	Trading centre	Secondary	University/Higher education	Yes	Yes	Yes	Yes	No	No	Yes	No	Yes	Yes	No	No	No	Yes	pre-covid	5-9 years	1.45	15.22	Underweight	Moderate
128	Lives in the house with at least one but not all of the following; electricity or solar, piped water, flushing toilets, or kitchen inside the house	7	7		7					21			Abdominal pain	14	Aunt	29	132	24		15	Hospital ward	January-June 2022	Male	Village	Primary	Primary	Yes	Yes	No	Yes	No	No	No	No	Yes	No	No	Yes	No	Yes	post-covid	5-9 years	1.32	16.6437	Underweight	Moderate
129	Lives in a bricks/cemented house but no electricity or solar, no kitchen, no flushing toilet inside the house, no piped water	60	60	60	30					60						24	128	16				January-June 2019	Female	Village	Primary	Secondary	Yes	Yes	Yes	Yes	No	No	No	No	Yes	No	No	No	No	No	pre-covid	5-9 years	1.28	14.6484	Underweight	Poor
130	Lives in the house with at least one but not all of the following; electricity or solar, piped water, flushing toilets, or kitchen inside the house	21	21	21	21	21		2		30	3					13	87	16		12	Hospital ward	July-December 2020	Male	Trading centre	Pre-school	Secondary	Yes	Yes	Yes	Yes	Yes	No	Yes	No	Yes	Yes	No	No	No	Yes	post-covid	0-4 years	0.87	17.1753	Underweight	Moderate
131	Lives in the house with at least one but not all of the following; electricity or solar, piped water, flushing toilets, or kitchen inside the house	14	14		14											74	162	14				July-December 2020	Male	Town/City	Secondary	University/Higher education	Yes	Yes	No	Yes	No	No	No	No	No	No	No	No	No	No	post-covid	15-19 years	1.62	28.1969	Overweight	Moderate
132	Lives in the house with at least one but not all of the following; electricity or solar, piped water, flushing toilets, or kitchen inside the house	21	21	21	21	21		3		30						21	120	16		14	Hospital ward	January-June 2022	Female	Trading centre	Primary	Secondary	Yes	Yes	Yes	Yes	Yes	No	Yes	No	Yes	No	No	No	No	Yes	post-covid	5-9 years	1.2	14.5833	Underweight	Moderate
133	Lives in the house with at least one but not all of the following; electricity or solar, piped water, flushing toilets, or kitchen inside the house	30	30	30	30	30		3		30	3		Abdominal pain	7		25	128	27		10	Hospital ward	January-June 2017	Male	Village	Primary	University/Higher education	Yes	Yes	Yes	Yes	Yes	No	Yes	No	Yes	Yes	No	No	No	Yes	pre-covid	5-9 years	1.28	15.2588	Underweight	Moderate
134	Lives in the house with at least one but not all of the following; electricity or solar, piped water, flushing toilets, or kitchen inside the house	30	30	30	30					30	7	7				40	155	17		14	Hospital ward	January-June 2017	Male	Town/City	University/Higher institution	No formal education	Yes	Yes	Yes	Yes	No	No	No	No	Yes	Yes	Yes	No	No	Yes	pre-covid	10-14 years	1.55	16.6493	Underweight	Moderate
135	Lives in the house with at least one but not all of the following; electricity or solar, piped water, flushing toilets, or kitchen inside the house	21	21	21	21	21		2		7	2				paternal uncle	16	99	13		7	Hospital ward	July-December 2017	Female	Village	Primary	Secondary	Yes	Yes	Yes	Yes	Yes	No	Yes	No	Yes	Yes	No	Yes	No	Yes	pre-covid	0-4 years	0.99	16.3249	Underweight	Moderate
136	Lives in the house with at least one but not all of the following; electricity or solar, piped water, flushing toilets, or kitchen inside the house		14		90	90	14									24	123	13				January-June 2017	Female	Trading centre	University/Higher institution	University/Higher education	No	Yes	No	Yes	Yes	Yes	No	No	No	No	No	No	No	No	pre-covid	5-9 years	1.23	15.8636	Underweight	Moderate
137	Lives in the house with at least one but not all of the following; electricity or solar, piped water, flushing toilets, or kitchen inside the house	21	21	21	21					21	3		Abdominal pain	3		32	133	27				July-December 2017	Female	Village	Primary	Secondary	Yes	Yes	Yes	Yes	No	No	No	No	Yes	Yes	No	No	No	No	pre-covid	5-9 years	1.33	18.0903	Underweight	Moderate
138	Lives in the house with at least one but not all of the following; electricity or solar, piped water, flushing toilets, or kitchen inside the house	30	30		30			3		30			Abdominal pain	7	Aunt	38	157	25			Hospital ward	July-December 2017	Female	Trading centre	Secondary	Secondary	Yes	Yes	No	Yes	No	No	Yes	No	Yes	No	No	Yes	No	Yes	pre-covid	10-14 years	1.57	15.4164	Underweight	Moderate
139	Lives in the house with the following; Electricity or solar, piped water, flushing toilets and kitchen inside the house	30	30		30					30					grand mother	44	156	26				January-June 2018	Female	Town/City	Secondary	University/Higher education	Yes	Yes	No	Yes	No	No	No	No	Yes	No	No	Yes	No	No	pre-covid	10-14 years	1.56	18.0802	Underweight	Good
140	Lives in the house with at least one but not all of the following; electricity or solar, piped water, flushing toilets, or kitchen inside the house		30					3		30	3					39	154	29		14	Hospital ward	January-June 2018	Female	Village	No formal education	No formal education	No	Yes	No	No	No	No	Yes	No	Yes	Yes	No	No	No	Yes	pre-covid	10-14 years	1.54	16.4446	Underweight	Moderate
141	Lives in the house with at least one but not all of the following; electricity or solar, piped water, flushing toilets, or kitchen inside the house	7	7													44	147	31				January-June 2018	Female	Trading centre	Primary	Secondary	Yes	Yes	No	No	No	No	No	No	No	No	No	No	No	No	pre-covid	15-19 years	1.47	20.3619	Normal weight	Moderate
142	Lives in the house with at least one but not all of the following; electricity or solar, piped water, flushing toilets, or kitchen inside the house	30	30					7		60			Abdominal pain	7	Grandmother	29	141	27		17	Hospital ward	January-June 2018	Male	Trading centre	Primary	Primary	Yes	Yes	No	No	No	No	Yes	No	Yes	No	No	Yes	No	Yes	pre-covid	10-14 years	1.41	14.5868	Underweight	Moderate
143	Lives in the house with at least one but not all of the following; electricity or solar, piped water, flushing toilets, or kitchen inside the house									30					mother	38	153	26		10		January-June 2018	Male	Village	Secondary	University/Higher education	No	No	No	No	No	No	No	No	Yes	No	No	Yes	No	No	pre-covid	10-14 years	1.53	16.2331	Underweight	Moderate
144	Lives in the house with at least one but not all of the following; electricity or solar, piped water, flushing toilets, or kitchen inside the house	14	60	60				14		60						38	156	23			Hospital ward	July-December 2018	Male	Village	Primary	University/Higher education	Yes	Yes	Yes	No	No	No	Yes	No	Yes	No	No	No	No	Yes	pre-covid	10-14 years	1.56	15.6147	Underweight	Moderate
145	Lives in a bricks/cemented house but no electricity or solar, no kitchen, no flushing toilet inside the house, no piped water	30	30		30											17	107	14		7		July-December 2018	Female	Village	Primary	No formal education	Yes	Yes	No	Yes	No	No	No	No	No	No	No	No	No	No	pre-covid	5-9 years	1.07	14.8485	Underweight	Poor
146	Lives in a bricks/cemented house but no electricity or solar, no kitchen, no flushing toilet inside the house, no piped water	30	30	30	30			2	2	30		2	Abdominal pain	30		20	126	21			HDU	January-June 2018	Male	Village	Primary	No formal education	Yes	Yes	Yes	Yes	No	No	Yes	Yes	Yes		Yes	No	No	Yes	pre-covid	10-14 years	1.26	12.5976	Underweight	Poor
147	Lives in the house with the following; Electricity or solar, piped water, flushing toilets and kitchen inside the house	42			42					42			Abdominal pain	14		22		5				July-December 2018	Female	Village	Primary	University/Higher education	Yes	No	No	Yes	No	No	No	No	Yes	No	No	No	No	No	pre-covid	5-9 years				Good
148	Lives in the house with the following; Electricity or solar, piped water, flushing toilets and kitchen inside the house	42	42		42											10	82	24				July-December 2017	Male	Town/City	No formal education	University/Higher education	Yes	Yes	No	Yes	No	No	No	No	No	No	No	No	No	No	pre-covid	0-4 years	0.82	14.8721	Underweight	Good
149	Lives in the house with at least one but not all of the following; electricity or solar, piped water, flushing toilets, or kitchen inside the house	14	14		14					60			Abdominal pain	14		25	140	21	9			January-June 2019	Male	Village	Secondary	No formal education	Yes	Yes	No	Yes	No	No	No	No	Yes	No	No	No	No	No	pre-covid	10-14 years	1.4	12.7551	Underweight	Moderate
150	Lives in the house with at least one but not all of the following; electricity or solar, piped water, flushing toilets, or kitchen inside the house	28			28	28		1	1	28	1					16	80	19			HDU	January-June 2019	Male	Village	No formal education	Secondary	Yes	No	No	Yes	Yes	No	Yes	Yes	Yes	Yes	No	No	No	Yes	pre-covid	0-4 years	0.8	25	Overweight	Moderate
151	Lives in the house with at least one but not all of the following; electricity or solar, piped water, flushing toilets, or kitchen inside the house	30	30	30	30		30	5		30	1		Abdominal pain	30		49	158	19			Hospital ward	July-December 2017	Female	Village	Primary	Secondary	Yes	Yes	Yes	Yes	No	Yes	Yes	No	Yes	Yes	No	No	No	Yes	pre-covid	15-19 years	1.58	19.6283	Normal weight	Moderate
152	Lives in the house with at least one but not all of the following; electricity or solar, piped water, flushing toilets, or kitchen inside the house	30			30					30			Abdominal pain	7		46	156	17		7	Hospital ward	January-June 2019	Female	Trading centre	Secondary	No formal education	Yes	No	No	Yes	No	No	No	No	Yes	No	No	No	No	Yes	pre-covid	15-19 years	1.56	18.902	Normal weight	Moderate
153	Lives in the house with the following; Electricity or solar, piped water, flushing toilets and kitchen inside the house		14		14		7			30						19	115					January-June 2019	Female	Trading centre	Primary	University/Higher education	No	Yes	No	Yes	No	Yes	No	No	Yes	No	No	No	No	No	pre-covid	5-9 years	1.15	14.3667	Underweight	Good
154	Lives in the house with at least one but not all of the following; electricity or solar, piped water, flushing toilets, or kitchen inside the house	30	30	30		30	30	7		30						18	110	21			Hospital ward	January-June 2019	Male	Trading centre	Primary	Secondary	Yes	Yes	Yes		Yes	Yes	Yes	No	Yes	No	No	No	No	Yes	pre-covid	5-9 years	1.1	14.876	Underweight	Moderate
155	Lives in the house with at least one but not all of the following; electricity or solar, piped water, flushing toilets, or kitchen inside the house	14	14					1		30			Abdominal pain	14		31	139	21			Hospital ward	January-June 2019	Male	Village	Secondary	University/Higher education	Yes	Yes	No	No	No	No	Yes	No	Yes	No	No	No	No	Yes	pre-covid	15-19 years	1.39	16.0447	Underweight	Moderate
156	Lives in the house with at least one but not all of the following; electricity or solar, piped water, flushing toilets, or kitchen inside the house	21	21		21	21				30						32	148	23				July-December 2019	Male	Trading centre	Primary	Secondary	Yes	Yes	No	Yes	Yes	No	No	No	Yes	No	No	No	No	Yes	pre-covid	10-14 years	1.48	14.6092	Underweight	Moderate
157	Lives in the house with at least one but not all of the following; electricity or solar, piped water, flushing toilets, or kitchen inside the house	30			30	30		7								7	75	24				January-June 2019	Male	Village	No formal education	University/Higher education	Yes	No	No	Yes	Yes	No	Yes	No	No	No	No	No	No	No	pre-covid	0-4 years	0.75	12.4444	Underweight	Moderate
158	Lives in a bricks/cemented house but no electricity or solar, no kitchen, no flushing toilet inside the house, no piped water	30	30		30	30				90						19	119	20			Hospital ward	July-December 2019	Male	Village	Primary	Primary	Yes	Yes	No	Yes	Yes	No	No	No	Yes	No	No	No	No	Yes	pre-covid	5-9 years	1.19	13.4171	Underweight	Poor
159	Lives in the house with the following; Electricity or solar, piped water, flushing toilets and kitchen inside the house	42	42		42	42	7			30						19	119	16				July-December 2019	Female	Trading centre	Primary	University/Higher education	Yes	Yes	No	Yes	Yes	Yes	No	No	Yes	No	No	No	No	No	pre-covid	5-9 years	1.19	13.4171	Underweight	Good
160	Lives in the house with at least one but not all of the following; electricity or solar, piped water, flushing toilets, or kitchen inside the house	30	30		30	30		3		30	3		Abdominal pain	14		25	132	28		13	Hospital ward	July-December 2019	Female	Village	Primary	Secondary	Yes	Yes	No	Yes	Yes	No	Yes	No	Yes	Yes	No	No	No	Yes	pre-covid	10-14 years	1.32	14.348	Underweight	Moderate
161	Lives in the house with the following; Electricity or solar, piped water, flushing toilets and kitchen inside the house	30	30		30	30		7		90			Abdominal pain	7		29	139	29		20	Hospital ward	January-June 2019	Male	Village	Primary	Secondary	Yes	Yes	No	Yes	Yes	No	Yes	No	Yes	No	No	No	No	Yes	pre-covid	5-9 years	1.39	15.0096	Underweight	Good
162	Lives in the house with at least one but not all of the following; electricity or solar, piped water, flushing toilets, or kitchen inside the house	21	21		21					60						30	139	20				January-June 2020	Female	Trading centre	Primary	University/Higher education	Yes	Yes	No	Yes	No	No	No	No	Yes	No	No	No	No	No	post-covid	10-14 years	1.39	15.5271	Underweight	Moderate
163	Lives in the house with at least one but not all of the following; electricity or solar, piped water, flushing toilets, or kitchen inside the house	14	14		14										Grand father	41	147	33	14			January-June 2020	Female	Village	Primary	No formal education	Yes	Yes	No	Yes	No	No	No	No	No	No	No	Yes	No	No	pre-covid	10-14 years	1.47	18.9736	Normal weight	Moderate
164	Lives in a bricks/cemented house but no electricity or solar, no kitchen, no flushing toilet inside the house, no piped water	30			30	30							COUGH	14	BROTHER	13	94	13		13		January-June 2020	Male	Village	Pre-school	Secondary	Yes	No	No	Yes	Yes	No	No	No	No	No	No	Yes	No	No	post-covid	0-4 years	0.94	14.7125	Underweight	Poor
165	Lives in the house with at least one but not all of the following; electricity or solar, piped water, flushing toilets, or kitchen inside the house	30	30		30			14		30						18	118	13		7	Hospital ward	January-June 2020	Male	Village	Primary	No formal education	Yes	Yes	No	Yes	No	No	Yes	No	Yes	No	No	No	No	Yes	post-covid	5-9 years	1.18	12.9273	Underweight	Moderate
166	Lives in the house with the following; Electricity or solar, piped water, flushing toilets and kitchen inside the house	30			30	30		3		30	2					19	107	12		10	Hospital ward	January-June 2020	Male	Town/City	Pre-school	University/Higher education	Yes	No	No	Yes	Yes	No	Yes	No	Yes	Yes	No	No	No	Yes	post-covid	0-4 years	1.07	16.5953	Underweight	Good
167	Lives in the house with the following; Electricity or solar, piped water, flushing toilets and kitchen inside the house	30	30		30				4	30			Abdominal pain	14		36	139	25			Hospital ward	January-June 2020	Female	Village	Primary	Secondary	Yes	Yes	No	Yes	No	No	No	Yes	Yes	No	No	No	No	Yes	pre-covid	10-14 years	1.39	18.6326	Normal weight	Good
168	Lives in the house with at least one but not all of the following; electricity or solar, piped water, flushing toilets, or kitchen inside the house	365	365					5		365			reduced appetite, General body weakness	7		21	115	22		9	Hospital ward	July-December 2020	Female	Village	Pre-school	Secondary	Yes	Yes	No	No	No	No	Yes	No	Yes	No	No	No	Yes	Yes	post-covid	5-9 years	1.15	15.879	Underweight	Moderate
169	Lives in a bricks/cemented house but no electricity or solar, no kitchen, no flushing toilet inside the house, no piped water	60			60			7		60						35	143	20		15		January-June 2020	Male	Town/City	Primary	No formal education	Yes	No	No	Yes	No	No	Yes	No	Yes	No	No	No	No	No	post-covid	10-14 years	1.43	17.1158	Underweight	Poor
170	Lives in the house with at least one but not all of the following; electricity or solar, piped water, flushing toilets, or kitchen inside the house	60	60	60	60				7							32	152	24			Hospital ward	July-December 2020	Female	Village	Primary	Secondary	Yes	Yes	Yes	Yes	No	No	No	Yes	No	No	No	No	No	Yes	post-covid	10-14 years	1.52	13.8504	Underweight	Moderate
171	Lives in the house with at least one but not all of the following; electricity or solar, piped water, flushing toilets, or kitchen inside the house	35	35	35	35					30			sore throat	3		32	136	9		10		July-December 2020	Male	Village	Primary	Secondary	Yes	Yes	Yes	Yes	No	No	No	No	Yes	No	No	No	No	No	post-covid	5-9 years	1.36	17.301	Underweight	Moderate
172	Lives in a bricks/cemented house but no electricity or solar, no kitchen, no flushing toilet inside the house, no piped water	90	90							90		1	Abdominal pain	14		52	156	30			Hospital ward	July-December 2020	Female	Village	Primary	No formal education	Yes	Yes	No	No	No	No	No	No	Yes	No	Yes	No	No	Yes	post-covid	10-14 years	1.56	21.3675	Normal weight	Poor
173	Lives in the house with the following; Electricity or solar, piped water, flushing toilets and kitchen inside the house	90	90		90								vaginal candidiasis	30		78	158	14		9		July-December 2020	Female	Town/City	Primary	Primary	Yes	Yes	No	Yes	No	No	No	No	No	No		No	No	No	post-covid	10-14 years	1.58	31.245	Obese	Good
174	Lives in a bricks/cemented house but no electricity or solar, no kitchen, no flushing toilet inside the house, no piped water				14	14									Father	51	138					July-December 2020	Female	Village	Secondary	No formal education	No	No	No	Yes	Yes	No	No	No	No	No	No	Yes	No	No	post-covid	10-14 years	1.38	26.7801	Overweight	Poor
175	Lives in the house with the following; Electricity or solar, piped water, flushing toilets and kitchen inside the house	30	30		30											47	149			13		January-June 2021	Female	Town/City	Primary	University/Higher education	Yes	Yes	No	Yes	No	No	No	No	No	No	No	No	No	No	post-covid	10-14 years	1.49	21.1702	Normal weight	Good
176	Lives in the house with at least one but not all of the following; electricity or solar, piped water, flushing toilets, or kitchen inside the house	14	14													43	147			13		January-June 2021	Female	Village	Primary	No formal education	Yes	Yes	No	No	No	No	No	No	No	No	No	No	No	No	post-covid	10-14 years	1.47	19.8991	Normal weight	Moderate
177	Lives in the house with at least one but not all of the following; electricity or solar, piped water, flushing toilets, or kitchen inside the house	14														50	157	21		12	Hospital ward	July-December 2020	Female	Trading centre	Secondary	No formal education	Yes	No	No	No	No	No	No	No	No	No	No	No	No	Yes	post-covid	15-19 years	1.57	20.2848	Normal weight	Moderate
178	Lives in the house with at least one but not all of the following; electricity or solar, piped water, flushing toilets, or kitchen inside the house		30							14					Mother	49	153			10		January-June 2021	Male	Trading centre	Primary	Primary	No	Yes	No	No	No	No	No	No	Yes	No	No	Yes	No	No	post-covid	10-14 years	1.53	20.9321	Normal weight	Moderate
179	Lives in the house with the following; Electricity or solar, piped water, flushing toilets and kitchen inside the house		30		30	30	180									48	151				Hospital ward	January-June 2021	Female	Town/City	Primary	No formal education	No	Yes	No	Yes	Yes	Yes	No	No	No	No	No	No	No	Yes	post-covid	10-14 years	1.51	21.0517	Normal weight	Good
180	Lives in the house with at least one but not all of the following; electricity or solar, piped water, flushing toilets, or kitchen inside the house	21			21	21										38	145			13		January-June 2021	Female	Village	Secondary	No formal education	Yes	No	No	Yes	Yes	No	No	No	No	No	No	No	No	No	post-covid	10-14 years	1.45	18.0737	Underweight	Moderate
181	Lives in the house with at least one but not all of the following; electricity or solar, piped water, flushing toilets, or kitchen inside the house		30		30											31	139	19		11		January-June 2021	Male	Town/City	Primary	No formal education	No	Yes	No	Yes	No	No	No	No	No	No	No	No	No	No	post-covid	5-9 years	1.39	16.0447	Underweight	Moderate
182	Lives in the house with at least one but not all of the following; electricity or solar, piped water, flushing toilets, or kitchen inside the house															50	169	17		13		July-December 2019	Male	Village	Secondary	University/Higher education	No	No	No	No	No	No	No	No	No	No	No	No	No	No	pre-covid	15-19 years	1.69	17.5064	Underweight	Moderate
183	Lives in the house with at least one but not all of the following; electricity or solar, piped water, flushing toilets, or kitchen inside the house														Father	43	161	15		9	Hospital ward	January-June 2021	Male	Trading centre	Primary	Secondary	No	No	No	No	No	No	No	No	No	No	No	Yes	No	Yes	post-covid	10-14 years	1.61	16.5889	Underweight	Moderate
184	Lives in the house with the following; Electricity or solar, piped water, flushing toilets and kitchen inside the house	21	21							21						55	158			10	Hospital ward	July-December 2021	Female	Town/City	Primary	University/Higher education	Yes	Yes	No	No	No	No	No	No	Yes	No	No	No	No	Yes	post-covid	5-9 years	1.58	22.0317	Normal weight	Good
185	Lives in the house with at least one but not all of the following; electricity or solar, piped water, flushing toilets, or kitchen inside the house	10	10													18	102				Hospital ward	January-June 2018	Female	Town/City	No formal education	No formal education	Yes	Yes	No	No	No	No	No	No	No	No	No	No	No	Yes	pre-covid	5-9 years	1.02	17.301	Underweight	Moderate
186	Lives in the house with at least one but not all of the following; electricity or solar, piped water, flushing toilets, or kitchen inside the house	30	30		30											34	160				Hospital ward	January-June 2021	Female	Town/City	Primary	Secondary	Yes	Yes	No	Yes	No	No	No	No	No	No	No	No	No	Yes	post-covid	10-14 years	1.6	13.2812	Underweight	Moderate
187	Lives in the house with at least one but not all of the following; electricity or solar, piped water, flushing toilets, or kitchen inside the house														Father	23	110					January-June 2021	Male	Town/City	Primary	University/Higher education	No	No	No	No	No	No	No	No	No	No	No	Yes	No	No	post-covid	0-4 years	1.1	19.0083	Normal weight	Moderate
188	Lives in the house with at least one but not all of the following; electricity or solar, piped water, flushing toilets, or kitchen inside the house	90	90		21					90		1	Abdominal pain	1		26	131	18		15	Hospital ward	July-December 2022	Male	Trading centre	Primary	Secondary	Yes	Yes	No	Yes	No	No	No	No	Yes	No	Yes	No	No	Yes	post-covid	5-9 years	1.31	15.1506	Underweight	Moderate
189	Lives in the house with at least one but not all of the following; electricity or solar, piped water, flushing toilets, or kitchen inside the house	21	21	21	21			7	7	21		2				41	156	7		7	HDU	January-June 2023	Male	Trading centre	Secondary	Secondary	Yes	Yes	Yes	Yes	No	No	Yes	Yes	Yes	No	Yes	No	No	Yes	post-covid	10-14 years	1.56	16.8475	Underweight	Moderate
190	Lives in the house with at least one but not all of the following; electricity or solar, piped water, flushing toilets, or kitchen inside the house	14	30		30			1		30						43	153				HDU	January-June 2023	Female	Village	Primary	Secondary	Yes	Yes	No	Yes	No	No	Yes	No	Yes	No	No	No	No	Yes	post-covid	10-14 years	1.53	18.369	Underweight	Moderate
191	Lives in the house with the following; Electricity or solar, piped water, flushing toilets and kitchen inside the house	90	90		90			1		90					Paternal uncle	26	133	31		15	Hospital ward	January-June 2023	Female	Trading centre	Primary	University/Higher education	Yes	Yes	No	Yes	No	No	Yes	No	Yes	No	No	Yes	Yes	Yes	post-covid	5-9 years	1.33	14.6984	Underweight	Good
192	Lives in a bricks/cemented house but no electricity or solar, no kitchen, no flushing toilet inside the house, no piped water	60	60	60	60			2		60	2					30	145	27		14	Hospital ward	January-June 2023	Female	Village	Primary	No formal education	Yes	Yes	Yes	Yes	No	No	Yes	No	Yes	Yes	Yes	No	No	Yes	post-covid	10-14 years	1.45	14.2687	Underweight	Poor
193	Lives in the house with the following; Electricity or solar, piped water, flushing toilets and kitchen inside the house	14	14		14			2	2	30	2		Abdominal pain	7		21	128	5		12	HDU	January-June 2023	Female	Trading centre	Primary	University/Higher education	Yes	Yes	No	Yes	No	No	Yes	Yes	Yes	Yes	No	No	No	Yes	post-covid	5-9 years	1.28	12.8174	Underweight	Good
194	Lives in the house with at least one but not all of the following; electricity or solar, piped water, flushing toilets, or kitchen inside the house	21	21		21					21			Blurring of vision	21	paternal uncle	53	163	15		13		July-December 2022	Male	Trading centre	Secondary	Secondary	Yes	Yes	No	Yes	No	No	No	No	Yes	No	No	Yes	No	No	post-covid	15-19 years	1.63	19.9481	Normal weight	Moderate
195	Lives in the house with at least one but not all of the following; electricity or solar, piped water, flushing toilets, or kitchen inside the house	21	2							2			Abdominal pain	7		37	144	9				July-December 2022	Female	Village	Secondary	No formal education	Yes	Yes	No	No	No	No	No	No	Yes	No	No	No	No	No	post-covid	10-14 years	1.44	17.8434	Underweight	Moderate
196	Lives in the house with the following; Electricity or solar, piped water, flushing toilets and kitchen inside the house	21	30		30	30		7	7	30	7		cough	14	Grandmother	11	96	17			HDU	July-December 2022	Male	Trading centre	No formal education	University/Higher education	Yes	Yes	No	Yes	Yes	No	Yes	Yes	Yes	Yes		Yes	No	Yes	post-covid	0-4 years	0.96	11.9358	Underweight	Good
197	Lives in a bricks/cemented house but no electricity or solar, no kitchen, no flushing toilet inside the house, no piped water	60	60	60	60	60		7	7	60	7		Heart Burn, Blurring of vision	60		41	149	9		13	Hospital ward	July-December 2022	Female	Village	Primary	No formal education	Yes	Yes	Yes	Yes	Yes	No	Yes	Yes	Yes	Yes	No	No	No	Yes	post-covid	10-14 years	1.49	18.4676	Underweight	Poor
198	Lives in the house with the following; Electricity or solar, piped water, flushing toilets and kitchen inside the house	21	21							21						47	154	3		11		January-June 2022	Male	Town/City	Primary	University/Higher education	Yes	Yes	No	No	No	No	No	No	Yes	No	No	No	No	No	post-covid	10-14 years	1.54	19.8178	Normal weight	Good
199	Lives in a bricks/cemented house but no electricity or solar, no kitchen, no flushing toilet inside the house, no piped water	90	90		90			7	7	30	7					39	148	30		20	HDU	July-December 2022	Female	Village	Primary	No formal education	Yes	Yes	No	Yes		No	Yes	Yes	Yes	Yes	No	No	No	Yes	post-covid	10-14 years	1.48	17.805	Underweight	Poor
200	Lives in the house with at least one but not all of the following; electricity or solar, piped water, flushing toilets, or kitchen inside the house	21	21		21	21		7	7	30	7					16	107	25		15	HDU	July-December 2022	Female	Trading centre	Primary	Secondary	Yes	Yes	No	Yes	Yes	No	Yes	Yes	Yes	Yes	No	No	No	Yes	post-covid	0-4 years	1.07	13.975	Underweight	Moderate
201	Lives in the house with at least one but not all of the following; electricity or solar, piped water, flushing toilets, or kitchen inside the house		30	30	30			7		30	7					40	146	16		18	Hospital ward	January-June 2022	Female		Primary	Primary	No	Yes	Yes	Yes	No	No	Yes	No	Yes	Yes	No	No	No	Yes	post-covid	10-14 years	1.46	18.7652	Normal weight	Moderate
202	Lives in a bricks/cemented house but no electricity or solar, no kitchen, no flushing toilet inside the house, no piped water	30	30					14		30	7		Abdominal pain	30	grand parents	29	144	13		17	Hospital ward	July-December 2022	Female	Village	Primary	Primary	Yes	Yes	No	No	No	No	Yes	No	Yes	Yes	No	Yes	No	Yes	post-covid	10-14 years	1.44	13.9853	Underweight	Poor
203	Lives in the house with at least one but not all of the following; electricity or solar, piped water, flushing toilets, or kitchen inside the house	60	60	60	60			4		60			dysuria	4	paternal grand mother	40	147	19		13	Hospital ward	July-December 2022	Male	Village	Primary	Secondary	Yes	Yes	Yes	Yes	No	No	Yes	No	Yes	No	No	Yes	No	Yes	post-covid	10-14 years	1.47	18.5108	Normal weight	Moderate
204	Lives in the house with at least one but not all of the following; electricity or solar, piped water, flushing toilets, or kitchen inside the house	90	90		90			7		30						26	131		16	12	Hospital ward	July-December 2022	Male	Trading centre	Primary	Secondary	Yes	Yes	No	Yes	No	No	Yes	No	Yes	No	No	No	No	Yes	post-covid	10-14 years	1.31	15.1506	Underweight	Moderate
205	Lives in the house with at least one but not all of the following; electricity or solar, piped water, flushing toilets, or kitchen inside the house	60	30	60	60	60				60					Grand father	33	144			16	Hospital ward	July-December 2019	Female	Trading centre	Primary	Secondary	Yes	Yes	Yes	Yes	Yes	No	No	No	Yes	No	No	Yes	No	Yes	pre-covid	5-9 years	1.44	15.9144	Underweight	Moderate
206	Lives in the house with the following; Electricity or solar, piped water, flushing toilets and kitchen inside the house	21	21		21			2		21		1			cousin sister	26	139			15	HDU	July-December 2022	Female	Town/City	Primary	Primary	Yes	Yes	No	Yes	No	No	Yes	No	Yes	No	Yes	Yes	No	Yes	post-covid	10-14 years	1.39	13.4569	Underweight	Good
207	Lives in the house with at least one but not all of the following; electricity or solar, piped water, flushing toilets, or kitchen inside the house	28	28		28					28						23		30			HDU	July-December 2017	Female	Town/City	Primary	University/Higher education	Yes	Yes	No	Yes	No	No	No	No	Yes	No	No	No	No	Yes	pre-covid	5-9 years				Moderate
208	Lives in the house with at least one but not all of the following; electricity or solar, piped water, flushing toilets, or kitchen inside the house	21	21		21			7		30	30		Difficulty in breathing	1		35	147	10			HDU	January-June 2022	Female	Village	Primary	Primary	Yes	Yes	No	Yes	No	No	Yes	No	Yes	Yes	No	No	No	Yes	post-covid	10-14 years	1.47	16.197	Underweight	Moderate
209	Lives in the house with at least one but not all of the following; electricity or solar, piped water, flushing toilets, or kitchen inside the house	30	30		30			7	7	60	7		Nausea, Vomiting, Abdominal pain	7	Grand Parent	44	152	13		19		January-June 2022	Female	Trading centre	Primary	Secondary	Yes	Yes	No	Yes	No	No	Yes	Yes	Yes	Yes	No	Yes	No	No	post-covid	10-14 years	1.52	19.0443	Normal weight	Moderate
210	Lives in a bricks/cemented house but no electricity or solar, no kitchen, no flushing toilet inside the house, no piped water	30	30		30		14	7		30			Abdominal pain	30	Maternal side	41	139	13			Hospital ward	January-June 2020	Female	Village	Primary	Secondary	Yes	Yes	No	Yes	No	Yes	Yes	No	Yes	No	No	Yes	No	Yes	post-covid	10-14 years	1.39	21.2204	Normal weight	Poor
211	Lives in the house with the following; Electricity or solar, piped water, flushing toilets and kitchen inside the house	14	14		14	14				30			Abdominal pain	14		25	122	7				January-June 2022	Male	Trading centre	Primary	University/Higher education	Yes	Yes	No	Yes	Yes	No	No	No	Yes	No	No	No	No	No	post-covid	5-9 years	1.22	16.7966	Underweight	Good
212	Lives in the house with at least one but not all of the following; electricity or solar, piped water, flushing toilets, or kitchen inside the house	30	30		30	30				30					Paternal Grand parent	15	100	21		12	Hospital ward	January-June 2022	Female	Village	No formal education	University/Higher education	Yes	Yes	No	Yes	Yes	No	No	No	Yes	No	No	Yes	No	Yes	post-covid	0-4 years	1	15	Underweight	Moderate
213	Lives in the house with at least one but not all of the following; electricity or solar, piped water, flushing toilets, or kitchen inside the house	14	14	14	14	14				21						51	160	19		23	Hospital ward	July-December 2020	Female	Town/City	Secondary	University/Higher education	Yes	Yes	Yes	Yes	Yes	No	No	No	Yes	No	No	No	No	Yes	post-covid	15-19 years	1.6	19.9219	Normal weight	Moderate
214	Lives in the house with the following; Electricity or solar, piped water, flushing toilets and kitchen inside the house	30	30	30	30	30			30	30			Abdominal Pain	30		42	161	8		15	Hospital ward	July-December 2017	Male	Village	Pre-school	University/Higher education	Yes	Yes	Yes	Yes	Yes	No	No	Yes	Yes	No	No	No	No	Yes	pre-covid	5-9 years	1.61	16.2031	Underweight	Good
215	Lives in the house with at least one but not all of the following; electricity or solar, piped water, flushing toilets, or kitchen inside the house	21	21		21	21		7	7	21					grand parent	15	97	9			HDU	January-June 2022	Male	Village	No formal education	Secondary	Yes	Yes	No	Yes	Yes	No	Yes	Yes	Yes	No	No	Yes	No	Yes	post-covid	0-4 years	0.97	15.9422	Underweight	Moderate
216	Lives in the house with at least one but not all of the following; electricity or solar, piped water, flushing toilets, or kitchen inside the house	60	60					3		60						38	150	24		16	Hospital ward	July-December 2020	Female	Village	Primary	University/Higher education	Yes	Yes	No	No	No	No	Yes	No	Yes	No	No	No	No	Yes	post-covid	10-14 years	1.5	16.8889	Underweight	Moderate
217	Lives in the house with at least one but not all of the following; electricity or solar, piped water, flushing toilets, or kitchen inside the house	150	150		150	150		2	2	150	5	2			paternal grand father	23	130	9			ICU	July-December 2021	Female	Village	No formal education	University/Higher education	Yes	Yes	No	Yes	Yes	No	Yes	Yes	Yes	Yes	Yes	Yes	No	Yes	post-covid	5-9 years	1.3	13.6095	Underweight	Moderate
218	Lives in the house with at least one but not all of the following; electricity or solar, piped water, flushing toilets, or kitchen inside the house	14	14							30						56	156	30				January-June 2022	Female	Village	Secondary	University/Higher education	Yes	Yes	No	No	No	No	No	No	Yes	No	No	No	No	No	post-covid	10-14 years	1.56	23.0112	Normal weight	Moderate
219	Lives in the house with at least one but not all of the following; electricity or solar, piped water, flushing toilets, or kitchen inside the house	30	30		30					30						22	134	26		15		January-June 2021	Female	Village	Primary	University/Higher education	Yes	Yes	No	Yes	No	No	No	No	Yes	No	No	No	No	No	post-covid	5-9 years	1.34	12.2522	Underweight	Moderate
220	Lives in the house with at least one but not all of the following; electricity or solar, piped water, flushing toilets, or kitchen inside the house	30	30					7	7	30					father	21		33			Hospital ward	July-December 2021	Female	Village	Primary	Secondary	Yes	Yes	No	No	No	No	Yes	Yes	Yes	No	No	Yes	No	Yes	post-covid	5-9 years				Moderate
221	Lives in the house with at least one but not all of the following; electricity or solar, piped water, flushing toilets, or kitchen inside the house	30	30			120		7	7	30						11			8		Hospital ward	July-December 2021	Female	Village	No formal education	Primary	Yes	Yes	No	No	Yes	No	Yes	Yes	Yes	No	No	No	No	Yes	post-covid	0-4 years				Moderate
222	Lives in the house with at least one but not all of the following; electricity or solar, piped water, flushing toilets, or kitchen inside the house	28	28		28			7	7	90	7				maternal uncle	33	147	25			Hospital ward	July-December 2021	Male	Village	Primary	Secondary	Yes	Yes	No	Yes	No	No	Yes	Yes	Yes	Yes	No	Yes	No	Yes	post-covid	10-14 years	1.47	15.2714	Underweight	Moderate
223	Lives in the house with at least one but not all of the following; electricity or solar, piped water, flushing toilets, or kitchen inside the house	14	14		14					30			Blurring of vision	14		44	163	8	99	15		July-December 2021	Female	Village	Secondary	University/Higher education	Yes	Yes	No	Yes	No	No	No	No	Yes	No	No	No	No	No	post-covid	15-19 years	1.63	16.5607	Underweight	Moderate
224	Lives in the house with at least one but not all of the following; electricity or solar, piped water, flushing toilets, or kitchen inside the house	30	30		30			7		30			Abdominal Pain			55	159	20			Hospital ward	July-December 2021	Female	Trading centre	Primary	Primary	Yes	Yes	No	Yes	No	No	Yes	No	Yes	No	No	No	No	Yes	post-covid	10-14 years	1.59	21.7555	Normal weight	Moderate
225	Lives in the house with at least one but not all of the following; electricity or solar, piped water, flushing toilets, or kitchen inside the house	30	30		30	30				365		1	Abdominal pain	7	Brother, Paternal Aunt	39	141				ICU	January-June 2021	Male	Village	Primary	University/Higher education	Yes	Yes	No	Yes	Yes	No	No	No	Yes	No	Yes	Yes	No	Yes	post-covid	5-9 years	1.41	19.6167	Normal weight	Moderate
226	Lives in the house with at least one but not all of the following; electricity or solar, piped water, flushing toilets, or kitchen inside the house	30	30													21	116	22				January-June 2021	Male	Trading centre	Primary	University/Higher education	Yes	Yes	No	No	No	No	No	No	No	No	No	No	No	No	post-covid	5-9 years	1.16	15.6064	Underweight	Moderate
227	Lives in the house with at least one but not all of the following; electricity or solar, piped water, flushing toilets, or kitchen inside the house	14	14		14										Father	30	136			14		January-June 2020	Male	Trading centre	Primary	University/Higher education	Yes	Yes	No	Yes	No	No	No	No	No	No	No	Yes	No	No	post-covid	5-9 years	1.36	16.2197	Underweight	Moderate
228	Lives in the house with the following; Electricity or solar, piped water, flushing toilets and kitchen inside the house	30	30		30			7		30						35	158	22		13	Hospital ward	January-June 2021	Male	Town/City	Primary	University/Higher education	Yes	Yes	No	Yes	No	No	Yes	No	Yes	No	No	No	No	Yes	post-covid	10-14 years	1.58	14.0202	Underweight	Good
229	Lives in the house with at least one but not all of the following; electricity or solar, piped water, flushing toilets, or kitchen inside the house	21	21		21		7						blurring of vision	30		36	134		6		Hospital ward	January-June 2021	Female	Trading centre	Primary	University/Higher education	Yes	Yes	No	Yes	No	Yes	No	No	No	No	No	No	No	Yes	post-covid	5-9 years	1.34	20.049	Normal weight	Moderate
230	Lives in the house with at least one but not all of the following; electricity or solar, piped water, flushing toilets, or kitchen inside the house	30	30					7		30			Abdominal pain	7		25	137				Hospital ward	July-December 2021	Female	Village	Primary	Primary	Yes	Yes	No	No	No	No	Yes	No	Yes		No	No	No	Yes	post-covid	10-14 years	1.37	13.3198	Underweight	Moderate
231	Lives in the house with the following; Electricity or solar, piped water, flushing toilets and kitchen inside the house	14													paternal uncle	30	144	10		8		January-June 2021	Female	Trading centre	Primary	University/Higher education	Yes	No	No	No	No	No	No	No	No	No	No	Yes	No	No	post-covid	5-9 years	1.44	14.4676	Underweight	Good
232	Lives in the house with at least one but not all of the following; electricity or solar, piped water, flushing toilets, or kitchen inside the house	30	30	30	30	30	30	14		30			constipation, Abdominal pain	7	mother	44	156				Hospital ward	July-December 2021	Female	Trading centre	Primary	No formal education	Yes	Yes	Yes	Yes	Yes	Yes	Yes	No	Yes	No	No	Yes	No	Yes	post-covid	15-19 years	1.56	18.0802	Underweight	Moderate
233	Lives in the house with at least one but not all of the following; electricity or solar, piped water, flushing toilets, or kitchen inside the house	21	21		21					21						44	159	22		15	Hospital ward	January-June 2022	Male	Village	Primary	University/Higher education	Yes	Yes	No	Yes	No	No	No	No	Yes	No	No	No	No	Yes	post-covid	10-14 years	1.59	17.4044	Underweight	Moderate
234	Lives in the house with at least one but not all of the following; electricity or solar, piped water, flushing toilets, or kitchen inside the house	14	14		14	14				14						23	129		9		Hospital ward	July-December 2021	Male	Village	Primary	University/Higher education	Yes	Yes	No	Yes	Yes	No	No	No	Yes	No	No	No	No	Yes	post-covid	10-14 years	1.29	13.8213	Underweight	Moderate
235	Lives in the house with the following; Electricity or solar, piped water, flushing toilets and kitchen inside the house	60	60	60	60					60			Abdominal Pain	60		62	154	13		11	Hospital ward	January-June 2020	Female	Village	Secondary	Secondary	Yes	Yes	Yes	Yes	No	No	No	No	Yes	No	No	No	No	Yes	post-covid	10-14 years	1.54	26.1427	Overweight	Good
236	Lives in the house with the following; Electricity or solar, piped water, flushing toilets and kitchen inside the house	21	21	21	21					21						37	149	26		11	Hospital ward	January-June 2021	Female	Trading centre	Primary	University/Higher education	Yes	Yes	Yes	Yes	No	No	No	No	Yes	No	No	No	No	Yes	post-covid	10-14 years	1.49	16.6659	Underweight	Good
237	Lives in the house with at least one but not all of the following; electricity or solar, piped water, flushing toilets, or kitchen inside the house	21	21		21	21				21						13	95	17			ICU	January-June 2022	Male	Town/City	No formal education	University/Higher education	Yes	Yes	No	Yes	Yes	No	No	No	Yes	No	No	No	No	Yes	post-covid	0-4 years	0.95	14.4044	Underweight	Moderate
238	Lives in the house with at least one but not all of the following; electricity or solar, piped water, flushing toilets, or kitchen inside the house	60	60		60					90						48	150				Hospital ward	July-December 2022	Female	Trading centre	No formal education	No formal education	Yes	Yes	No	Yes	No	No	No	No	Yes	No	No	No	No	Yes	post-covid	15-19 years	1.5	21.3333	Normal weight	Moderate
239	Lives in the house with the following; Electricity or solar, piped water, flushing toilets and kitchen inside the house	60	60	60	60					152					Elder sister	41	147	20	11		Hospital ward	January-June 2018	Female	Town/City	Secondary	University/Higher education	Yes	Yes	Yes	Yes	No	No	No	No	Yes	No	No	Yes	No	Yes	pre-covid	15-19 years	1.47	18.9736	Normal weight	Good
240	Lives in a bricks/cemented house but no electricity or solar, no kitchen, no flushing toilet inside the house, no piped water	30	30		30	30	30	7		30			abdominal pain	7		32	146			14	Hospital ward	January-June 2022	Female	Trading centre	Primary	No formal education	Yes	Yes	No	Yes	Yes	Yes	Yes	No	Yes	No	No	No	No	Yes	post-covid	10-14 years	1.46	15.0122	Underweight	Poor
241	Lives in the house with the following; Electricity or solar, piped water, flushing toilets and kitchen inside the house	60	60													39	141	26		7	Hospital ward	January-June 2018	Female	Trading centre	Primary	No formal education	Yes	Yes	No	No	No	No	No	No	No	No	No	No	No	Yes	pre-covid	10-14 years	1.41	19.6167	Normal weight	Good
242	Lives in the house with at least one but not all of the following; electricity or solar, piped water, flushing toilets, or kitchen inside the house	30	30		30		30					1	Ankle wound	30		28	135	27			Hospital ward	January-June 2017	Female	Village	Primary	Primary	Yes	Yes	No	Yes	No	Yes	No	No	No	No	Yes	No	No	Yes	pre-covid	10-14 years	1.35	15.3635	Underweight	Moderate
243	Lives in the house with at least one but not all of the following; electricity or solar, piped water, flushing toilets, or kitchen inside the house	30	30	30	30	30							cough	7		16	113	17			Hospital ward	January-June 2018	Male	Village	No formal education	No formal education	Yes	Yes	Yes	Yes	Yes	No	No	No		No	No	No	No	Yes	pre-covid	10-14 years	1.13	12.5303	Underweight	Moderate
244	Lives in a bricks/cemented house but no electricity or solar, no kitchen, no flushing toilet inside the house, no piped water				30								Dysuria	14		31	145	16				January-June 2019	Female	Trading centre	Primary	Primary	No	No	No	Yes	No	No	No	No	No	No	No	No	No	No	pre-covid	15-19 years	1.45	14.7444	Underweight	Poor
245	Lives in the house with at least one but not all of the following; electricity or solar, piped water, flushing toilets, or kitchen inside the house												Headache	14		62	156	14		13		January-June 2019	Female	Town/City	Primary	No formal education	No	No	No	No	No	No	No	No	No	No	No	No	No	No	pre-covid	15-19 years	1.56	25.4767	Overweight	Moderate
